# Supplementary material for: Effects of Bempedoic Acid in Acute Myocardial Infarction in Rats: No Cardioprotection and No Hidden Cardiotoxicity
Source: Int J Mol Sci. 2023 Jan 13;24(2):1585. doi: 10.3390/ijms24021585 (PMC9860765; doi:10.3390/ijms24021585)
Supplement: Supplementary file 1 [file ijms-24-01585-s001.zip]

Archive with 1 entries (1 files):
- ijms-2113026-supplementary.pdf
